# Supplementary material for: An Indole-Based Fluorescent Chemosensor for Detecting Zn2+ in Aqueous Media and Zebrafish
Source: Sensors (Basel). 2021 Aug 19;21(16):5591. doi: 10.3390/s21165591 (PMC8402251; doi:10.3390/s21165591)
Supplement: Supplementary file 1 [file sensors-21-05591-s001.zip]

Archive with 1 entries (1 files):
- sensors-1327105-supplementary.pdf
